# Supplementary material for: Efficacy and safety of intracavitary electrocardiography-guided peripherally inserted central catheters in pediatric patients: a systematic review and meta-analysis
Source: PeerJ. 2024 Oct 8;12:e18274. doi: 10.7717/peerj.18274 (PMC11468838; doi:10.7717/peerj.18274)
Supplement: Supplemental Information 6 [file peerj-12-18274-s006.zip]

Archive with 1 entries (1 files):
- Supplementary Table 3.docx
